# Supplementary material for: Are We Getting It Right? A Scoping Review of Outcomes Reported in Cell Therapy Clinical Studies for Cerebral Palsy
Source: J Clin Med. 2022 Dec 9;11(24):7319. doi: 10.3390/jcm11247319 (PMC9786692; doi:10.3390/jcm11247319)
Supplement: Supplementary file 1 [file jcm-11-07319-s001.zip]

Archive with 1 entries (1 files):
- jcm-2066146-supplementary.pdf
